# Supplementary material for: Imaging features associated with H3 K27-altered and H3 G34-mutant gliomas: a narrative systematic review
Source: Cancer Imaging. 2022 Nov 17;22:63. doi: 10.1186/s40644-022-00500-3 (PMC9673447; doi:10.1186/s40644-022-00500-3)
Supplement: Supplementary file 1 — Additional file 1: Supplementary Material 1. QUADAS-2 data for individual studies [file 40644_2022_500_MOESM1_ESM.xlsx]

## Sheet: Bias & Applicability
Supplementary Material 1: QUADAS-2 data for individual studies
BIAS						APPLICABILITY
FIRST AUTHOR, YEAR	PATIENT SELECTION	INDEX TEST	REFERENCE STANDARD	FLOW AND TIMING		FIRST AUTHOR, YEAR	PATIENT SELECTION	INDEX TEST	REFERENCE STANDARD
Lober RM, 2014	High	Low	Low	Low		Lober RM, 2014	Low	Low	Low
Aboian MS, 2017	High	Unclear	Low	Low		Aboian MS, 2017	Low	Low	Low
Vettermann FJ, 2017	High	Unclear	Low	Low		Vettermann FJ, 2017	Low	Low	Low
Vettermann FJ, 2018	High	High	Unclear	Unclear		Vettermann FJ, 2018	Low	Low	Unclear
Daoud EV, 2018	Low	Unclear	Low	Low		Daoud EV, 2018	Low	Low	Low
Puntonet, 2018	High	Low	Low	Low		Puntonet, 2018	Low	Low	Low
Jung JS, 2019	High	Low	Unclear	Unclear		Jung JS, 2019	Low	Low	Unclear
Qiu T, 2019	High	Unclear	Low	Low		Qiu T, 2019	Low	Low	Low
Aboian MS, 2019	High	High	Low	Low		Aboian MS, 2019	Low	Low	Low
Karlowee V, 2019	High	Unclear	Low	Low		Karlowee V, 2019	Low	Low	Low
Giagnacovo M, 2020	High	High	Low	Low		Giagnacovo M, 2020	Low	Low	Low
Chiang J, 2020	High	Low	Low	Low		Chiang J, 2020	Low	Low	Low
Garibotto F, 2020	High	Unclear	Unclear	High		Garibotto F, 2020	Unclear	Low	Unclear
Cheng Y, 2020	High	Unclear	Low	Low		Cheng Y, 2020	Low	Low	Low
Baroni LV, 2020	High	Unclear	Low	Low		Baroni LV, 2020	Low	Low	Low
Su X, 2020	High	Low	Low	Low		Su X, 2020	Low	Low	Low
Chiba K, 2020	High	Unclear	Low	Low		Chiba K, 2020	Low	Low	Low
Rodriguez Gutierrez D, 2020	High	Unclear	Low	Low		Rodriguez Gutierrez D, 2020	Low	Low	Low
Onishi, 2020	High	Unclear	Unclear	Low		Onishi, 2020	Low	Low	Low
Thust S, 2021	High	Low	Low	Low		Thust S, 2021	Low	Low	Low
Picart T, 2021	High	Low	Low	Low		Picart T, 2021	Low	Low	Low
Li Q, 2021	High	Unclear	Unclear	Unclear		Li Q, 2021	Low	Low	Unclear
Kandemirli, 2021	High	Low	Low	Low		Kandemirli, 2021	Unclear	Unclear	Low
Kathrani, 2021	High	Unclear	Low	Low		Kathrani, 2021	Low	Low	Low
Ikeda, 2022	High	Unclear	Low	Low		Ikeda, 2022	High	Low	Low
Su, 2022	High	Low	Unclear	Low		Su, 2022	Low	Low	Low
Hohm 2021	High	Unclear	Unclear	Low		Hohm 2021	Low	Low	Low
Cheng, 2021	High	Unclear	Unclear	Low		Cheng, 2021	Low	Low	Low
Kurokawa, 2022	High	Unclear	Unclear	Low		Kurokawa, 2022	Low	Low	Low
TOTALS						TOTALS
Low	1	9	20	25		Low	26	28	25
High	28	3	0	1		High	1	0	0
Unclear	0	17	9	3		Unclear	2	1	4
